# Supplementary material for: What Works to Improve Wellbeing? A Rapid Systematic Review of 223 Interventions Evaluated with the Warwick-Edinburgh Mental Well-Being Scales
Source: Int J Environ Res Public Health. 2022 Nov 28;19(23):15845. doi: 10.3390/ijerph192315845 (PMC9737992; doi:10.3390/ijerph192315845)
Supplement: Supplementary file 1 [file ijerph-19-15845-s001.zip]

Archive with 1 entries (1 files):
- ijerph-2005086-supplementary.pdf
